# Supplementary material for: Infrared Thermal Imaging as a Novel Non-Invasive Point-of-Care Tool to Assess Filarial Lymphoedema
Source: J Clin Med. 2021 May 25;10(11):2301. doi: 10.3390/jcm10112301 (PMC8198125; doi:10.3390/jcm10112301)
Supplement: Supplementary file 1 [file jcm-10-02301-s001.zip]

Archive with 6 entries (6 files):
- Additional files/Figure S1.pdf
- Additional files/Figure S2.pdf
- Additional files/Table S3.xlsx
- Additional files/Table S4.xlsx
- Additional files/Table S1.pdf
- Additional files/Table S2.pdf
