# Supplementary material for: Infrared Thermal Imaging as a Novel Non-Invasive Point-of-Care Tool to Assess Filarial Lymphoedema
Source: J Clin Med. 2021 May 25;10(11):2301. doi: 10.3390/jcm10112301 (PMC8198125; doi:10.3390/jcm10112301)
Supplement: Supplementary file 1 [file jcm-10-02301-s001.zip › Additional files/Table S3.xlsx]

## Sheet: Correlations
Spearman correlation coefficients between temperature measures
No lymphoedema - WHO stage 0
N =75
	Back_calf	Back_heel	Back_upper	Front_ankle	Front_close_ankle	Front_foot	Front_close_toes	Front_shin
Calf	1
Heel	0.7472*	1
Back knee	0.8179*	0.5122*	1
Ankle	0.6806*	0.8042*	0.5310*	1
Close ankle	0.7037*	0.7261*	0.5766*	0.8463*	1
Toes	0.6317*	0.8743*	0.4445*	0.8951*	0.7731*	1
Close toes	0.6738*	0.8907*	0.4578*	0.8449*	0.8060*	0.9424*	1
Shin	0.5743*	0.3426*	0.6635*	0.5828*	0.5686*	0.4063*	0.3703*	1
Mild lymphoedema - WHO stage 1
N = 54
	Back_calf	Back_heel	Back_upper	Front_ankle	Front_close_ankle	Front_foot	Front_close_toes	Front_shin
Calf	1
Heel	0.7173*	1
Back knee	0.8348*	0.4761*	1
Ankle	0.7230*	0.8161*	0.5563*	1
Close ankle	0.7440*	0.8653*	0.5258*	0.9589*	1
Toes	0.6078*	0.8799*	0.3581*	0.8588*	0.8775*	1
Close toes	0.6231*	0.8690*	0.3661*	0.8219*	0.8709*	0.9424*	1
Shin	0.8245*	0.5364*	0.7876*	0.7407*	0.6793*	0.5336*	0.5051*	1
Moderate lymphoedema - WHO stage 2
N = 62
	Back_calf	Back_heel	Back_upper	Front_ankle	Front_close_ankle	Front_foot	Front_close_toes	Front_shin
Calf	1
Heel	0.7592*	1
Back knee	0.6531*	0.3772*	1
Ankle	0.7388*	0.8350*	0.4723*	1
Close ankle	0.7477*	0.8243*	0.4494*	0.9450*	1
Toes	0.6260*	0.8409*	0.3411*	0.8900*	0.8366*	1
Close toes	0.6374*	0.8515*	0.3431*	0.8368*	0.8379*	0.9505*	1
Shin	0.8717*	0.6805*	0.5729*	0.7976*	0.8140*	0.6255*	0.5960*	1
Severe lymphoedema - WHO stage 3
N = 87
	Back_calf	Back_heel	Back_upper	Front_ankle	Front_close_ankle	Front_foot	Front_close_toes	Front_shin
Calf	1
Heel	0.7772*	1
Back knee	0.9059*	0.6546*	1
Ankle	0.7693*	0.7524*	0.7391*	1
Close ankle	0.7255*	0.7369*	0.7092*	0.8956*	1
Toes	0.5755*	0.7072*	0.5485*	0.8387*	0.7583*	1
Close toes	0.6071*	0.7114*	0.5843*	0.8025*	0.8101*	0.9254*	1
Shin	0.8429*	0.6126*	0.8431*	0.8003*	0.7102*	0.6494*	0.6377*	1
N = number of legs (1 leg per person and per stage)
For the 27 participants with both leg at the same stage, the dominant leg was selected
For the participant who had no dominant leg, the right leg was (randomly) selected
Temperature values are in Celsius degrees.
