# Supplementary material for: Infrared Thermal Imaging as a Novel Non-Invasive Point-of-Care Tool to Assess Filarial Lymphoedema
Source: J Clin Med. 2021 May 25;10(11):2301. doi: 10.3390/jcm10112301 (PMC8198125; doi:10.3390/jcm10112301)
Supplement: Supplementary file 1 [file jcm-10-02301-s001.zip › Additional files/Table S4.xlsx]

## Sheet: Correlations
Spearman correlation coefficients between leg circumference, compressibility and temperature
N=75	No lymphoedema (WHO stage 0)					Mild lymphoedema (WHO stage 1)
	N =75					N = 54
	Leg circumference	Calf tissue compressibility	Calf temperature			Leg circumference	Calf tissue compressibility	Calf temperature
Leg circumference	1				Leg circumference	1
Calf tissue compressibility	0.1294	1			Calf tissue compressibility	0.2858*	1
Calf temperature	-0.2749*	-0.2056	1		Calf temperature	-0.1957	-0.2823*	1
	Moderate lymphoedema (WHO stage 2)					Severe lymphoedema (WHO stage 3)
	N = 62					N = 87
	Leg circumference	Calf tissue compressibility	Calf temperature			Leg circumference	Calf tissue compressibility	Calf temperature
Leg circumference	1				Leg circumference	1
Calf tissue compressibility	0.1783	1			Calf tissue compressibility	0.1344	1
Calf temperature	-0.1172	-0.1021	1		Calf temperature	-0.0079	-0.2980*	1
N = number of legs (1 leg per person and per stage)
For the 27 participants with both leg at the same stage, the dominant leg was selected
For the participant who had no dominant leg, the right leg was (randomly) selected
Units: Leg circumference: cm; tissue compressinility: mm; temperature: Celsius degrees.
